# Supplementary material for: Bucking the trend: Population resilience in a marginal environment
Source: PLoS One. 2022 Apr 27;17(4):e0266680. doi: 10.1371/journal.pone.0266680 (PMC9045639; doi:10.1371/journal.pone.0266680)
Supplement: S1 Dataset — (XLSX) [file pone.0266680.s002.xlsx]

## Sheet: READ_ME
Supplementary Data for
Bucking the trend: Population resilience in a marginal environment
Gill Plunkett & Graeme T. Swindles
Submitted to PLoS ONE, June 2021
This file contains the major element geochemical datasets for previously unpublished tephras discussed in this paper.
Analyses performed using a JEOL FEGSEM 6500F INCAWAVE followed the parameters outlined by Coulter et al. [1], with the addition of Cl which was standardized using Tugtupite and analysed using WDS with a peak count time of 30 s. Operating conditions were as follows: accelerating voltage 15 kV, beam current 5 nA, beam rastered to about 5x5 µm.
Analyses on the JEOL 8800 Superprobe were performed using an accelerating voltage of 15 kV and a beam size of 5 µm diameter. Operating conditions were as follows:
27/04/2017: beam current 4.5 nA; count times Si, Ti, Al, Ca, K - 30 s, Fe - 50s, Mn - 90 s, Mg - 40 s, Na - 12 s, P - 80 s, Cl - 60 s
15/06/2017: beam current 5 nA; count times Si, Ti, Al, Mg, Ca, K - 30 s, Fe, Mn, Cl - 50 s, Na - 12 s, P - 60 s
Data are presented non-normalized, as well as normalized to 100% anhydrous (wt%).
References
1. Coulter SE, Pilcher JR, Hall VA, Plunkett G, Davies SM. Testing the reliability of the JEOL FEGSEM 6500F electron microprobe for quantitative major element analysis of glass shards from rhyolitic tephra. Boreas. 2009:39;163-9. doi:10.1111/j.1502-3885.2009.00113.x.

## Sheet: Tephra major element data
Sample	Lab code	Source	SiO2	TiO2	Al2O3	FeOt	MnO	MgO	CaO	Na2O	K2O	P2O5	Cl	Orig. total	Date analysis	Intrument		NORMALIZED	SiO2	TiO2	Al2O3	FeOt	MnO	MgO	CaO	Na2O	K2O	P2O5	Cl	Orig. total
SA 8-9 cm	QUB-585		73.75	0.26	12.67	1.04	0.09	0.26	1.1	4.4	2.56	0.13	0.09	96.36	2017-08-02	Jeol FEGSEM			76.5359	0.269822	13.1486	1.07929	0.0933998	0.269822	1.14155	4.56621	2.6567	0.134911	0.0933998	96.36
SA 8-9 cm	QUB-585	Hekla	63.1182	0.9821	15.0373	7.2561	0.1422	1.2008	4.2048	4.6436	1.7701	0.3695	0.0714	98.7961	2017-06-15	Jeol 8800			63.8873	0.994068	15.2205	7.34452	0.143933	1.21543	4.25604	4.70019	1.79167	0.374003	0.0722701	98.7961
SA 8-9 cm	QUB-585	Hekla	62.2528	1.0047	14.8614	7.562	0.3192	1.3358	4.42	4.483	1.7547	0.3062	0.0601	98.3599	2017-06-15	Jeol 8800			63.2908	1.02145	15.1092	7.68809	0.324522	1.35807	4.4937	4.55775	1.78396	0.311306	0.0611021	98.3599
SA 8-9 cm	QUB-585	Hekla	61.82	0.99	14.81	7.52	0.16	1.16	4.38	3.88	1.72	0.45	0.06	96.95	2017-08-02	Jeol FEGSEM			63.7648	1.02114	15.2759	7.75658	0.165034	1.19649	4.51779	4.00206	1.77411	0.464157	0.0618876	96.95
SA 8-9 cm	QUB-585	Hekla	61.46	1.18	14.61	7.91	0.08	1.15	4.5	4.21	1.64	0.3	0.05	97.09	2017-08-02	Jeol FEGSEM			63.3021	1.21537	15.0479	8.14708	0.0823978	1.18447	4.63487	4.33618	1.68915	0.308992	0.0514986	97.09
SA 8-9 cm	QUB-585	Hekla	61.45	1.04	14.51	7.64	0.05	1.1	4.23	4.1	1.64	0.38	0.03	96.18	2017-08-02	Jeol FEGSEM			63.8906	1.08131	15.0863	7.94344	0.0519859	1.14369	4.398	4.26284	1.70514	0.395093	0.0311915	96.18
SA 8-9 cm	QUB-585	Hekla	61.39	1.03	14.7	7.67	0.24	1.15	4.54	4.55	1.7	0.42	0.07	97.46	2017-08-02	Jeol FEGSEM			62.9899	1.05684	15.0831	7.8699	0.246255	1.17997	4.65832	4.66858	1.74431	0.430946	0.0718243	97.46
SA 8-9 cm	QUB-585	Hekla	61.1	0.99	14.32	7.88	0.24	1.16	4.42	3.97	1.76	0.24	0.06	96.15	2017-08-02	Jeol FEGSEM			63.5465	1.02964	14.8934	8.19553	0.24961	1.20645	4.59698	4.12897	1.83047	0.24961	0.0624025	96.15
SA 8-9 cm	QUB-585	Hekla	61.009	0.9322	14.6498	7.4444	0.1757	1.2442	4.3398	4.0418	1.6923	0.3259	0.0696	95.9247	2017-06-15	Jeol 8800			63.6009	0.971804	15.2722	7.76067	0.183165	1.29706	4.52417	4.21351	1.7642	0.339746	0.0725569	95.9247
SA 8-9 cm	QUB-585	Hekla	60.9488	0.8843	14.2691	7.3508	0.2515	1.2099	4.1941	4.4002	1.5806	0.3255	0.061	95.4758	2017-06-15	Jeol 8800			63.8369	0.926203	14.9453	7.69912	0.263418	1.26723	4.39284	4.60871	1.6555	0.340924	0.0638905	95.4758
SA 8-9 cm	QUB-585	Hekla	60.78	0.91	14.49	7.75	0.12	1.12	4.46	3.92	1.62	0.33	0.07	95.56	2017-08-02	Jeol FEGSEM			63.604	0.952281	15.1632	8.11009	0.125576	1.17204	4.66722	4.10213	1.69527	0.345333	0.0732524	95.56
SA 8-9 cm	QUB-585	Hekla	59.95	1	14.26	7.39	0.2	1.12	4.23	3.87	1.59	0.3	0.06	93.97	2017-08-02	Jeol FEGSEM			63.797	1.06417	15.1751	7.86421	0.212834	1.19187	4.50144	4.11834	1.69203	0.319251	0.0638502	93.97
SA 8-9 cm	QUB-585	Hekla	59.16	0.99	14.22	7.24	0.16	1.08	4.25	3.83	1.69	0.39	0.05	93.06	2017-08-02	Jeol FEGSEM			63.5719	1.06383	15.2805	7.77993	0.171932	1.16054	4.56695	4.11562	1.81603	0.419084	0.0537288	93.06
SA 8-9 cm	QUB-585	Hekla	59.07	1.27	14.54	8.5	0.14	1.6	5	3.85	1.54	0.58	0.03	96.12	2017-08-02	Jeol FEGSEM			61.4544	1.32127	15.1269	8.84311	0.145651	1.66459	5.20183	4.00541	1.60216	0.603412	0.031211	96.12
SA 8-9 cm	QUB-585	Hekla	58.16	1.24	14.32	8.35	0.35	1.47	4.85	3.92	1.49	0.53	0.04	94.72	2017-08-02	Jeol FEGSEM			61.402	1.30912	15.1182	8.81546	0.36951	1.55194	5.12035	4.13851	1.57306	0.559544	0.0422297	94.72
SA 10-11 cm	QUB-586	Hekla 1845	61.0895	1.1728	14.2824	8.5025	0.2168	1.5795	4.9419	4.3357	1.569	0.4745	0.0356	98.2002	2017-06-15	Jeol 8800			62.2091	1.19429	14.5442	8.65833	0.220773	1.60845	5.03247	4.41516	1.59776	0.483197	0.0362525	98.2002
SA 10-11 cm	QUB-586	Hekla 1845	60.39	1.16	14.71	7.89	0.14	1.34	4.54	4	1.67	0.54	0.09	96.47	2017-08-03	Jeol FEGSEM			62.5998	1.20245	15.2483	8.17871	0.145123	1.38903	4.70613	4.14637	1.73111	0.55976	0.0932933	96.47
SA 10-11 cm	QUB-586	Hekla 1845	59.76	1.6	14.81	8.32	0.3	1.52	4.68	3.9	1.47	0.53	0.05	96.93	2017-08-03	Jeol FEGSEM			61.6527	1.65068	15.2791	8.58351	0.309502	1.56814	4.82823	4.02352	1.51656	0.546786	0.0515836	96.93
SA 10-11 cm	QUB-586	Hekla 1845	59.63	1.37	14.88	8.41	0.24	1.44	4.96	4.21	1.59	0.5	0.03	97.26	2017-08-03	Jeol FEGSEM			61.3099	1.4086	15.2992	8.64693	0.246761	1.48057	5.09973	4.3286	1.63479	0.514086	0.0308452	97.26
SA 10-11 cm	QUB-586	Hekla 1845	59.55	1.37	14.73	8.45	0.39	1.51	4.82	3.96	1.54	0.59	0.02	96.91	2017-08-03	Jeol FEGSEM			61.4488	1.41368	15.1997	8.71943	0.402435	1.55815	4.97369	4.08627	1.5891	0.608812	0.0206377	96.91
SA 10-11 cm	QUB-586	Hekla 1845	59.5052	1.1592	15.4141	8.6072	0.2286	1.6915	5.0584	4.1605	1.436	0.4256	0.0511	97.7374	2017-06-15	Jeol 8800			60.8827	1.18604	15.7709	8.80645	0.233892	1.73066	5.1755	4.25681	1.46924	0.435453	0.052283	97.7374
SA 10-11 cm	QUB-586	Hekla 1845	58.59	1.41	14.44	7.82	0.12	1.49	4.79	3.71	1.34	0.53	0.04	94.26	2017-08-03	Jeol FEGSEM			62.1579	1.49586	15.3193	8.2962	0.127307	1.58073	5.08169	3.93592	1.4216	0.562275	0.0424358	94.26
SA 10-11 cm	QUB-586	Hekla 1845	57.87	1.37	14.23	8.38	0.24	1.56	4.75	2.83	1.56	0.48	0.07	93.35	2017-06-15	Jeol 8800			61.9925	1.4676	15.2437	8.97697	0.257097	1.67113	5.08838	3.0316	1.67113	0.514194	0.0749866	93.35
SA 33-34 cm	QUB-522	Öraefajökull 1362	72.0922	0.2492	13.4768	3.0827	0.0992	0.0099	1.1153	5.2726	3.5943	0	0.1867	99.1789	2017-04-27	Jeol 8800			72.689	0.2513	13.5884	3.1082	0.1	0.01	1.1245	5.3163	3.6241	0	0.1882	99.1789
SA 33-34 cm	QUB-522	Öraefajökull 1362	71.9046	0.311	13.3021	3.1818	0.119	0.0208	1.0443	5.1375	3.5207	0.0113	0.2267	98.7798	2017-04-27	Jeol 8800			72.7928	0.3148	13.4664	3.2211	0.1205	0.0211	1.0572	5.201	3.5642	0.0114	0.2295	98.7798
SA 33-34 cm	QUB-522	Öraefajökull 1362	71.6127	0.2575	13.2579	2.9693	0.0402	0.047	1.0779	4.6879	3.4921	0.038	0.2085	97.689	2017-04-27	Jeol 8800			73.3068	0.2636	13.5715	3.0395	0.0412	0.0481	1.1034	4.7988	3.5747	0.0389	0.2134	97.689
SA 33-34 cm	QUB-522	Öraefajökull 1362	69.4312	0.2589	12.6863	2.9872	0.1393	0.02	1.074	5.0147	3.3637	0	0.2293	95.2046	2017-04-27	Jeol 8800			72.9284	0.2719	13.3253	3.1377	0.1463	0.021	1.1281	5.2673	3.5331	0	0.2408	95.2046
SA 35-36 cm	QUB-523	Öraefajökull 1362	70.6519	0.23	13.5596	3.3	0.11	0.02	1	4.07	3.31			96.2515	2011-04-17	Jeol FEGSEM			73.4034	0.238957	14.0877	3.42852	0.114284	0.0207789	1.03895	4.22851	3.43891			96.2515
SA 35-36 cm	QUB-523	Öraefajökull 1362	70.3502	0.28	13.3197	3.17	0.13	0.01	1.04	5.26	3.29			96.8499	2011-04-17	Jeol FEGSEM			72.6384	0.289107	13.7529	3.27311	0.134228	0.0103253	1.07383	5.43108	3.39701			96.8499
SA 35-36 cm	QUB-523	Öraefajökull 1362	70.321	0.23	13.3719	3.13	0.01		0.91	4.59	3.18			95.7429	2011-04-17	Jeol FEGSEM			73.4478	0.240227	13.9664	3.26917	0.0104446	0	0.950462	4.79409	3.3214			95.7429
SA 35-36 cm	QUB-523	Öraefajökull 1362	69.9415	0.21	13.2154	3.3	0.06	0.01	0.97	4.9	3.32			95.9269	2011-04-17	Jeol FEGSEM			72.9113	0.218917	13.7765	3.44012	0.0625476	0.0104246	1.01119	5.10805	3.46097			95.9269
SA 35-36 cm	QUB-523	Öraefajökull 1362	69.6399	0.2	13.3197	3.06	0.03	-0.01	0.86	4.59	3.24			94.9296	2011-04-17	Jeol FEGSEM			73.3595	0.210682	14.0311	3.22344	0.0316024	-0.0105341	0.905934	4.83516	3.41306			94.9296
SA 35-36 cm	QUB-523	Öraefajökull 1362	69.2507	0.23	13.0798	3.07	0.11	0	0.98	4.29	3.16			94.1705	2011-04-17	Jeol FEGSEM			73.5376	0.244238	13.8895	3.26004	0.116809	0	1.04067	4.55557	3.35562			94.1705
SA 35-36 cm	QUB-523	Öraefajökull 1362	69.2118	0.22	13.0485	3.13	0.11	0.04	0.95	4.77	3.17			94.6503	2011-04-17	Jeol FEGSEM			73.1237	0.232435	13.786	3.30691	0.116217	0.0422608	1.00369	5.0396	3.34917			94.6503
SA 35-36 cm	QUB-523	Öraefajökull 1362	68.0928	0.27	12.9442	3.21	0.13	0.05	1.05	5.59	3.23			94.567	2011-04-17	Jeol FEGSEM			72.0048	0.285512	13.6879	3.39442	0.137469	0.0528726	1.11032	5.91115	3.41557			94.567
SA 51-52 cm	QUB-517	Hekla 1104	69.74	0.19	13.71	3.15	0.14	0.09	1.85	3.92	2.5			95.3	2010-10-26	Jeol FEGSEM			73.1794	0.19937	14.3861	3.30535	0.146905	0.0944386	1.94124	4.11333	2.62329			95.3
SA 51-52 cm	QUB-517	Hekla 1104	69.07	0.22	13.83	3.06	0.1	0.08	1.93	4.75	2.61			95.64	2010-10-26	Jeol FEGSEM			72.2187	0.230029	14.4605	3.1995	0.104559	0.083647	2.01798	4.96654	2.72898			95.64
SA 51-52 cm	QUB-517	Hekla 1104	72.12	0.22	14.38	3.15	-0.01	0.1	1.99	4.64	2.62			99.22	2010-10-26	Jeol FEGSEM			72.687	0.221729	14.493	3.17476	-0.0100786	0.100786	2.00564	4.67648	2.6406			99.22

## Sheet: Secondary glass standards
Glass	SiO2	TiO2	Al2O3	FeOt	MnO	MgO	CaO	Na2O	K2O	P2O5	Cl	Orig. total	Date analysis	Intrument		Normalized	Glass	SiO2	TiO2	Al2O3	FeOt	MnO	MgO	CaO	Na2O	K2O	P2O5	Cl	Orig. total
Lipari	74.41	0.07	13.41	1.47	0.06	0.11	0.75	4.08	5.16			99.52	2010-10-26	Jeol FEGSEM			Lipari	74.7689	0.0703376	13.4747	1.47709	0.0602894	0.110531	0.753617	4.09968	5.18489			99.52
Lipari	74.53	0.2	13.47	1.5	0.05	0.08	0.78	3.97	5.12			99.69	2010-10-26	Jeol FEGSEM			Lipari	74.7618	0.200622	13.5119	1.50466	0.0501555	0.0802488	0.782426	3.98235	5.13592			99.69
Lipari	72.38	0.12	12.86	1.45	0.02	0.03	0.63	3.72	4.83			96.05	2010-10-26	Jeol FEGSEM			Lipari	75.3566	0.124935	13.3889	1.50963	0.0208225	0.0312337	0.655908	3.87298	5.02863			96.05
Lipari	73.11	0.14	12.83	1.48	0.13	0.07	0.59	4.1	5.07			97.516	2011-04-17	Jeol FEGSEM			Lipari	74.9723	0.143566	13.1568	1.5177	0.133311	0.0717831	0.605029	4.20444	5.19915			97.516
Lipari	73.46	0.07	13.08	1.58	0.17	0.05	0.66	4.08	5.11			98.265	2011-04-17	Jeol FEGSEM			Lipari	74.757	0.0712359	13.3109	1.6079	0.173002	0.0508828	0.671653	4.15204	5.20022			98.265
Lipari	73.77	0.11	12.85	1.52	0.03	0.03	0.71	4	5.07	0.01	0.19	98.3	2017-08-03	Jeol FEGSEM			Lipari	75.0458	0.111902	13.0722	1.54629	0.0305188	0.0305188	0.722279	4.06918	5.15768	0.0101729	0.193286	98.3
Lipari	73.85	0.08	12.78	1.58	0.08	0.03	0.75	4.3	5.1	0.05	0.22	98.82	2017-08-03	Jeol FEGSEM			Lipari	74.7318	0.0809553	12.9326	1.59887	0.0809553	0.0303582	0.758956	4.35135	5.1609	0.050597	0.222627	98.82
Lipari	73.69	0.15	12.83	1.39	0.16	0.05	0.71	4.02	5.01	0.1	0.21	98.32	2017-08-03	Jeol FEGSEM			Lipari	74.9491	0.152563	13.0492	1.41375	0.162734	0.0508544	0.722132	4.08869	5.09561	0.101709	0.213588	98.32
Lipari	74.08	0.1	12.87	1.5	0.08	0.05	0.82	3.79	5.09	-0.02	0.27	98.63	2017-08-03	Jeol FEGSEM			Lipari	75.109	0.101389	13.0488	1.52084	0.0811112	0.0506945	0.83139	3.84264	5.1607	-0.0202778	0.27375	98.63
Lipari	74.2	0.08	12.9	1.48	-0.07	0.04	0.68	3.92	5.12	0.02	0.26	98.63	2017-08-03	Jeol FEGSEM			Lipari	75.2307	0.0811112	13.0792	1.50056	-0.0709723	0.0405556	0.689445	3.97445	5.19112	0.0202778	0.263611	98.63
Lipari	74.06	0.11	12.74	1.48	0.06	0.04	0.73	4.08	4.95	0.04	0.21	98.49	2017-08-03	Jeol FEGSEM			Lipari	75.1955	0.111686	12.9353	1.50269	0.0609199	0.0406133	0.741192	4.14255	5.02589	0.0406133	0.21322	98.49
Lipari	73.83	0.09	12.81	1.63	0.12	0.06	0.81	3.8	5.03	0.11	0.2	98.48	2017-08-03	Jeol FEGSEM			Lipari	74.9695	0.0913891	13.0077	1.65516	0.121852	0.0609261	0.822502	3.85865	5.10764	0.111698	0.203087	98.48
Lipari	74.06	0.1	12.94	1.58	0.03	0.06	0.69	4.01	5.07	0.11	0.19	98.87	2017-08-02	Jeol FEGSEM			Lipari	74.9064	0.101143	13.0879	1.59806	0.0303429	0.0606857	0.697886	4.05583	5.12795	0.111257	0.192172	98.87
Lipari	74.24	0.11	12.8	1.53	0.15	0.06	0.73	4.17	5.19	0.04	0.23	99.25	2017-08-02	Jeol FEGSEM			Lipari	74.801	0.110831	12.8967	1.54156	0.151134	0.0604534	0.735516	4.20151	5.22922	0.0403023	0.231738	99.25
Lipari	73.85	0.14	12.85	1.6	0.09	0.04	0.68	4.03	5.11	0.06	0.23	98.68	2017-08-02	Jeol FEGSEM			Lipari	74.8379	0.141873	13.0219	1.6214	0.0912039	0.0405351	0.689096	4.08391	5.17835	0.0608026	0.233077	98.68
ATHO-G	75.0789	0.3129	12.4986	3.1235	0.144	0.1108	1.6962	4.4353	2.7267	0.0165	0.0351	100.178	2017-04-27	Jeol 8800			ATHO-G	74.9451	0.312342	12.4763	3.11793	0.143743	0.110603	1.69318	4.4274	2.72184	0.0164706	0.0350375	100.178
ATHO-G	75.2668	0.2135	12.4773	3.1779	0.0718	0.0824	1.6529	4.156	2.7581	0.0461	0.046	99.9488	2017-04-27	Jeol 8800			ATHO-G	75.3054	0.213609	12.4837	3.17953	0.0718368	0.0824422	1.65375	4.15813	2.75951	0.0461236	0.0460236	99.9488
ATHO-G	75.1427	0.2966	12.3014	3.1851	0.1018	0.0906	1.768	4.1401	2.7859	0.0392	0.0251	99.8765	2017-04-27	Jeol 8800			ATHO-G	75.2356	0.296967	12.3166	3.18904	0.101926	0.090712	1.77019	4.14522	2.78934	0.0392485	0.025131	99.8765
ATHO-G	75.3572	0.3046	12.3153	3.3889	0.1099	0.1026	1.6804	3.9944	2.8117	0.0159	0.0192	100.1	2017-04-27	Jeol 8800			ATHO-G	75.2818	0.304295	12.303	3.38551	0.10979	0.102497	1.67872	3.99041	2.80889	0.0158841	0.0191808	100.1
ATHO-G	75.9782	0.3134	12.2923	3.4936	0.1244	0.0871	1.6724	4.2278	2.7268	0.0068	0.0385	100.961	2017-04-27	Jeol 8800			ATHO-G	75.2548	0.310416	12.1753	3.46034	0.123216	0.0862707	1.65648	4.18755	2.70084	0.00673525	0.0381334	100.961
ATHO-G	75.4037	0.2601	12.2732	3.2662	0.2077	0.1038	1.7155	4.0626	2.8831	0	0.0342	100.21	2017-04-27	Jeol 8800			ATHO-G	75.2456	0.259555	12.2475	3.25935	0.207265	0.103582	1.7119	4.05408	2.87706	0	0.0341283	100.21
StHs6/80	63.5878	0.6871	17.8013	4.4007	0.0786	2.0222	5.3804	4.3822	1.3405	0.1907	0	99.8715	2017-04-27	Jeol 8800			StHs6/80	63.6696	0.687984	17.8242	4.40636	0.0787011	2.0248	5.38732	4.38784	1.34222	0.190945	0	99.8715
StHs6/80	64.2822	0.8056	17.5209	4.4843	0.0508	2.0585	5.3193	4.5438	1.2949	0.1372	0.0249	100.522	2017-04-27	Jeol 8800			StHs6/80	63.9481	0.801413	17.4298	4.461	0.050536	2.0478	5.29166	4.52019	1.28817	0.136487	0.0247706	100.522
StHs6/80	63.9756	0.6638	17.7566	4.6303	0.1006	2.0113	5.2645	4.312	1.304	0.1529	0.0141	100.186	2017-04-27	Jeol 8800			StHs6/80	63.857	0.66257	17.7237	4.62172	0.100414	2.00757	5.25474	4.30401	1.30158	0.152617	0.0140739	100.186
StHs6/80	63.6822	0.739	17.6957	4.4327	0.0762	2.0556	5.4452	4.6458	1.3368	0.1455	0.0157	100.27	2017-04-27	Jeol 8800			StHs6/80	63.5105	0.737007	17.648	4.42075	0.0759945	2.05006	5.43052	4.63327	1.3332	0.145108	0.0156577	100.27
StHs6/80	63.5044	0.7891	17.4537	4.5208	0.071	1.987	5.3629	4.5352	1.2471	0.1279	0	99.5991	2017-04-27	Jeol 8800			StHs6/80	63.76	0.792276	17.524	4.539	0.0712858	1.995	5.38449	4.55345	1.25212	0.128415	0	99.5991
StHs6/80	64.3269	0.7553	17.7445	4.2676	0.1445	1.9709	5.3225	4.8246	1.3183	0.161	0.0091	100.845	2017-04-27	Jeol 8800			StHs6/80	63.7878	0.74897	17.5958	4.23183	0.143289	1.95438	5.27789	4.78416	1.30725	0.159651	0.00902373	100.845
GOR132	45.2097	0.2871	10.5308	10.2972	0.1535	22.6711	8.4168	0.8938	0.0488	0.0033	0	98.5121	2017-04-27	Jeol 8800			GOR132	45.8925	0.291436	10.6899	10.4527	0.155818	23.0135	8.54393	0.9073	0.0495371	0.00334984	0	98.5121
GOR132	45.15	0.3324	10.8958	9.8818	0.0663	22.5461	8.5249	0.9296	0.0043	0.0467	0.0179	98.3958	2017-04-27	Jeol 8800			GOR132	45.8861	0.337819	11.0734	10.0429	0.0673809	22.9137	8.66389	0.944756	0.00437011	0.0474614	0.0181918	98.3958
GOR132	45.7198	0.2968	10.5106	10.2468	0.1902	22.6718	8.4275	0.8109	0.0561	0.0763	0.0008	99.0076	2017-04-27	Jeol 8800			GOR132	46.1781	0.299775	10.616	10.3495	0.192106	22.8991	8.51197	0.819028	0.0566623	0.0770648	0.000808019	99.0076
GOR132	45.4936	0.2846	10.4509	10.2977	0.1594	22.6772	8.5474	0.8215	0.047	0.027	0.0269	98.8332	2017-04-27	Jeol 8800			GOR132	46.0307	0.28796	10.5743	10.4193	0.161282	22.9449	8.64831	0.831198	0.0475549	0.0273188	0.0272176	98.8332
GOR132	45.4902	0.3236	10.7159	9.942	0.0942	22.1188	8.5674	0.8227	0.0548	0.052	0.0033	98.1849	2017-04-27	Jeol 8800			GOR132	46.3312	0.329582	10.914	10.1258	0.0959414	22.5277	8.72578	0.837909	0.0558131	0.0529613	0.00336101	98.1849
GOR132	45.511	0.2792	10.6984	10.3719	0.132	22.3065	8.6844	0.7389	0.0576	0.034	0	98.8139	2017-04-27	Jeol 8800			GOR132	46.0573	0.282551	10.8268	10.4964	0.133584	22.5743	8.78864	0.747769	0.0582914	0.0344081	0	98.8139
StHs6/80	62.6566	0.7996	17.4421	4.1062	0.0757	2.005	5.122	4.8548	1.2508	0.1538	0.0189	98.4855	2017-06-15	Jeol 8800			StHs6/80	63.6201	0.811896	17.7103	4.16934	0.0768641	2.03583	5.20077	4.92946	1.27003	0.156165	0.0191906	98.4855
StHs6/80	62.4995	0.6585	17.5893	4.3931	0.0728	2.0334	5.2582	4.553	1.3411	0.1532	0.0065	98.5586	2017-06-15	Jeol 8800			StHs6/80	63.4135	0.66813	17.8465	4.45735	0.0738647	2.06314	5.3351	4.61959	1.36071	0.155441	0.00659506	98.5586
StHs6/80	63.5843	0.7385	17.3255	4.2958	0.1177	2.0304	5.2176	4.7268	1.213	0.1552	0	99.4048	2017-06-15	Jeol 8800			StHs6/80	63.965	0.742922	17.4292	4.32152	0.118405	2.04256	5.24884	4.7551	1.22026	0.156129	0	99.4048
StHs6/80	63.6382	0.6948	17.4782	4.2017	0.0701	1.9399	5.2976	4.8259	1.2955	0.1363	0.0017	99.5799	2017-06-15	Jeol 8800			StHs6/80	63.9067	0.697731	17.5519	4.21943	0.0703957	1.94808	5.31995	4.84626	1.30097	0.136875	0.00170717	99.5799
StHs6/80	63.7163	0.7283	17.818	4.3417	0.0177	1.9558	5.2952	4.63	1.207	0.1304	0.0306	99.871	2017-06-15	Jeol 8800			StHs6/80	63.7986	0.729241	17.841	4.34731	0.0177229	1.95833	5.30204	4.63598	1.20856	0.130568	0.0306395	99.871
StHs6/80	63.7647	0.7054	17.3982	4.1079	0.0432	1.9795	5.2344	4.3672	1.3182	0.1677	0.0096	99.096	2017-06-15	Jeol 8800			StHs6/80	64.3464	0.711835	17.5569	4.14537	0.0435941	1.99756	5.28215	4.40704	1.33023	0.16923	0.00968758	99.096
StHs6/80	63.9866	0.7572	17.4152	4.4734	0.0552	1.801	5.4208	4.6246	1.3133	0.1968	0.0392	100.083	2017-06-15	Jeol 8800			StHs6/80	63.9333	0.75657	17.4007	4.46968	0.0551541	1.7995	5.41629	4.62075	1.31221	0.196636	0.0391674	100.083
GOR132-G_1	45.3794	0.3538	10.8184	10.3061	0.1826	22.1234	8.3998	0.9128	0.0559	0.0487	0	98.5809	2017-06-15	Jeol 8800			GOR132-G_1	46.0326	0.358893	10.9741	10.4545	0.185229	22.4419	8.52072	0.92594	0.0567047	0.0494011	0	98.5809
GOR132-G_2	46.0813	0.3022	10.572	10.029	0.0948	22.1734	8.4327	0.7899	0.0255	0.0491	0.0184	98.5683	2017-06-15	Jeol 8800			GOR132-G_2	46.7506	0.306589	10.7256	10.1747	0.096177	22.4955	8.55518	0.801373	0.0258704	0.0498132	0.0186673	98.5683
GOR132-G_3	45.9734	0.2636	10.5246	9.9246	0.1663	22.1654	8.4905	0.8445	0.0346	0.061	0	98.4485	2017-06-15	Jeol 8800			GOR132-G_3	46.6979	0.267754	10.6905	10.081	0.168921	22.5147	8.62431	0.857809	0.0351453	0.0619613	0	98.4485
GOR132-G_1	45.74	0.2889	10.6934	10.191	0.1912	22.07	8.5239	0.7694	0.0198	0.0234	0.0086	98.5196	2017-06-15	Jeol 8800			GOR132-G_1	46.4273	0.293241	10.8541	10.3441	0.194073	22.4016	8.65198	0.780961	0.0200975	0.0237516	0.00872923	98.5196
GOR132-G_2	45.7063	0.3448	10.7346	9.9026	0.1305	21.8914	8.4568	0.8024	0.0096	0.0419	0.012	98.0329	2017-06-15	Jeol 8800			GOR132-G_2	46.6234	0.351719	10.95	10.1013	0.133119	22.3307	8.62649	0.818501	0.00979263	0.0427408	0.0122408	98.0329
GOR132-G_3	45.8452	0.3273	10.8321	10.1898	0.2083	21.8683	8.2488	0.9584	0.0501	0	0	98.5283	2017-06-15	Jeol 8800			GOR132-G_3	46.53	0.332189	10.9939	10.342	0.211411	22.1949	8.37201	0.972715	0.0508483	0	0	98.5283
GOR132-G_4	45.9029	0.3348	10.5228	9.9676	0.1474	21.8589	8.6473	0.7725	0.0286	0.0724	0	98.2552	2017-06-15	Jeol 8800			GOR132-G_4	46.718	0.340745	10.7097	10.1446	0.150018	22.2471	8.80086	0.786218	0.0291079	0.0736857	0	98.2552
