# Supplementary material for: Bucking the trend: Population resilience in a marginal environment
Source: PLoS One. 2022 Apr 27;17(4):e0266680. doi: 10.1371/journal.pone.0266680 (PMC9045639; doi:10.1371/journal.pone.0266680)
Supplement: S2 Dataset — (XLSX) [file pone.0266680.s003.xlsx]

## Sheet: READ_ME
Supplementary Data for
Bucking the trend: Population resilience in a marginal environment
Gill Plunkett & Graeme T. Swindles
PLOS ONE
This file contains the raw data relating to the plant macrofossil, testate amoebae and peat humification results discussed in this paper (see paper for Methods and references).
Modelled ages (average) used in the plotted paper are shown (see paper for Methods).
Samples of 1 cm depth were taken for each analytical method (depth mid-point indicated).
1) Plant macrofossil samples were analysed using a semi-quantitative analysis of peat components, including an estimate of main peat constituents, and either a count of constituent parts or an estimation of relative abundance (where 1 represents present, and 3 represents abundant).
2) Testate amoeba taxa counts are presented.
3) Other: Detrended humification values (based on light transmission) and loss-on-ignition data (% weight loss following combustion at 550 °C) are shown.

## Sheet: Plant macrofossils
	Taxon / Depth (cm)	0.5	1.5	2.5	3.5	4.5	5.5	6.5	7.5	8.5	9.5	10.5	11.5	12.5	13.5	14.5	15.5	16.5	17.5	18.5	19.5	20.5	21.5	22.5	23.5	24.5	25.5	26.5	27.5	28.5	29.5	30.5	31.5	32.5	33.5	34.5	35.5	36.5	37.5	38.5	39.5	40.5	41.5	42.5	43.5	44.5	45.5	46.5	47.5
	Modelled age (mean) CE	1998.1	1988.9	1979.6	1963.3	1947	1930	1913	1896	1879	1861.9	1845	1826.1	1807.1	1788.2	1769.3	1750.4	1731.5	1712.3	1693.1	1676.6	1660.2	1621.2	1584.2	1547	1510	1495.7	1481.3	1463.6	1445.9	1428.2	1410.5	1392.8	1385.1	1377.4	1369.7	1362	1345.5	1329	1312.5	1296	1279.5	1263.1	1246.6	1237	1227.4	1217.8	1208.2	1187.3
Main peat components	Unidentifiable Organic Material (UOM)	5	0	4	0	0	5	0	0	25	10	5	20	0	0.5	0	0.5	0.5	1	0	9.5	20	10	4.5	15	5	15	10	29.5	50	20	10	20	34.5	30	25	35	35	74	40	40	50	40	45	50	45	40	40	50
Estimated proportions	Monocotyledons	64	65	69.5	50	50	85	85	70	74.5	80	80	80	75	90	75	80	87	1	66	50	64.5	66	75	80	89.5	79.5	89.5	59	43	79.5	80	65	65	55	60	60	59.5	25	55	50	45	55	50	40	55	50	55	46
	Ericaceae	20	34	25	48	50	10	15	30	0.5	10	15	0	23.5	9	15	16	9.5	3	30	20	10	20	15	5	5	5	0.5	10	5	0.5	10	15	0.5	14.5	15	5	5	1	5	10	5	5	5	10	0	10	5	4
	Sphagnum	0	0.3	0	0	0	0	0	0	0	0	0	0	0	0	10	3	1	20	1	20	5	1	0.5	0	0	0	0	0.5	0	0	0	0	0	0.5	0	0	0.5	0	0	0	0	0	0	0	0	0	0	0
	Racomitrium	10	0.5	1	0.5	0	0	0	0	0	0	0	0	1	0.5	0	0.5	2	75	3	0.5	0.5	3	5	0	0.5	0.5	0	1	2	0	0	0	0	0	0	0	0	0	0	0	0	0	0	0	0	0	0	0
	Hypnum	1	0.2	0.5	0.5	0	0	0	0	0	0	0	0	0.5	0	0	0	0	0	0	0	0	0	0	0	0	0	0	0	0	0	0	0	0	0	0	0	0	0	0	0	0	0	0	0	0	0	0	0
	Diplophyllum albicans	0	0	0	1	0	0	0	0	0	0	0	0	0	0	0	0	0	0	0	0	0	0	0	0	0	0	0	0	0	0	0	0	0	0	0	0	0	0	0	0	0	0	0	0	0	0	0	0
Monocotyledon components	Gramineae seed	0	0	0	0	0	0	0	0	0	0	0	0	0	0	0	0	0	0	0	0	0	0	0	0	0	0	0	0	0	0	0	0	0	0	0	0	0	0	2	0	0	1	0	0	0	0	0	0
Numbers except	Typha seed	0	0	0	0	1	0	0	0	0	0	0	0	0	0	0	0	0	0	0	0	0	0	0	0	0	0	0	0	0	0	0	0	0	0	0	0	0	0	0	0	0	0	0	0	0	0	0	0
*relative abundance	Juncus seed	0	0	0	0	0	0	0	0	0	0	0	0	0	0	0	0	0	1	0	0	0	0	0	0	0	0	0	0	0	0	0	0	0	0	0	1	0	0	0	0	0	0	0	0	0	0	0	0
	Cyperaceae stem base	0	0	7	10	8	17	12	4	4	15	4	0	4	12	0	8	9	0	3	7	0	2	4	12	19	8	3	6	2	0	7	0	0	6	5	5	6	0	0	0	2	3	1	0	48	3	1	3
	Eriophorum vaginatum stem base	10	0	0	0	0	0	0	0	0	0	0	0	0	1	0	0	0	0	0	0	0	0	0	0	0	0	0	0	0	0	1	5	5	0	1	5	0	1	0	0	0	2	2	1	15	1	2	0
	*Eriophorum vaginatum vegetative remains	0	0	0	0	0	0	0	0	0	0	0	0	0	1	0	1	0	0	0	0	0	0	0	0	0	0	0	0	0	0	2	3	0	2	2	3	1	0	0	0	0	3	1	0	0	0	2	1
Ericaceae components	*Ericales rootlets	2	3	3	3	3	2	3	3	1	2	2	0	3	3	0	1	0	0	3	3	0	2	2	1	2	1	0	1	1	0	2	2	0	2	0	0	1	1	0	0	0	0	1	2	0	3	2	2
Numbers except	Calluna stem/branch	50	7	6	9	9	2	6	3	0	0	2	0	2	3	14	16	0	9	17	16	2	7	8	0	12	5	0	5	1	1	2	2	0	1	5	4	3	2	9	2	0	2	5	1	0	5	2	3
*relative abundance	Calluna leaf	3	0	6	0	0	0	0	0	0	0	0	0	0	0	1	0	0	0	0	0	0	0	0	0	0	0	1	0	0	1	0	1	1	1	0	0	0	0	0	0	0	1	0	0	0	0	0	0
	Calluna floret	1	4	6	7	1	0	1	0	0	0	0	0	0	0	0	0	0	0	0	0	0	0	0	0	0	1	0	0	0	0	0	0	0	0	0	0	0	0	0	0	0	0	0	0	0	0	0	0
	Calluna seed	1	0	0	0	5	0	0	0	0	0	0	0	0	0	0	0	0	0	0	0	0	0	0	0	1	0	0	0	0	0	0	0	0	0	0	0	0	0	0	0	0	0	0	0	0	0	0	0
	Erica spp. stem/branch	9	29	2	9	7	0	1	1	0	0	0	0	0	0	0	2	0	1	0	0	0	0	0	0	0	1	0	1	0	0	2	3	0	1	0	0	0	0	0	0	0	0	0	0	0	0	0	0
	Erica spp. floret	5	1	0	2	0	0	0	0	0	0	0	0	0	0	0	1	0	0	0	0	0	1	0	0	0	1	0	1	0	0	0	0	0	0	0	0	0	0	0	0	0	0	0	0	0	0	0	0
	Erica tetralix leaf	0	19	0	9	2	0	0	0	0	0	0	0	0	0	1	0	0	1	0	0	0	0	0	0	0	0	0	3	0	0	0	0	0	0	0	0	0	0	0	0	0	0	0	0	0	0	0	0
	Erica tetralix seed	0	2	3	2	2	1	1	6	1	1	0	0	0	0	0	0	0	0	0	0	0	1	0	0	3	0	1	0	0	0	0	0	0	0	0	0	0	0	0	0	0	0	0	0	0	0	0	1
	Erica cinearea leaf	0	0	0	0	0	0	0	0	0	0	0	0	0	0	0	0	0	0	0	0	0	0	0	0	0	0	0	0	0	0	0	0	0	0	0	0	0	0	0	0	0	0	0	0	0	0	0	0
	Erica cinearea seed	0	0	0	0	0	0	0	0	0	0	0	0	0	0	0	0	0	0	0	1	0	0	0	0	0	0	0	0	0	0	0	0	0	0	0	0	0	0	0	0	0	0	0	0	0	0	0	0
	Vaccinium oxycoccus leaf	0	4	0	0	0	0	0	0	0	0	0	0	0	0	0	0	0	0	0	0	0	0	0	0	0	0	0	0	0	0	0	0	0	0	0	0	0	0	0	0	0	0	0	0	0	0	0	0
Sphagnum components	Sphagnum operculum	0	0	0	0	0	0	0	0	0	0	0	0	0	0	0	0	0	0	0	0	0	0	0	0	0	2	0	1	0	0	0	0	0	1	0	0	1	0	0	0	0	0	0	0	0	0	0	0
Numbers	Sphagnum magellanicum	0	0	0	0	0	0	0	0	0	0	0	0	0	0	0	25	7	0	10	7	4	0	0	0	0	0	0	0	0	0	0	0	0	0	0	0	0	0	0	0	0	0	0	0	0	0	0	0
	Sphagnum section Acutifolia leaf	0	0	0	0	0	0	0	0	0	0	0	0	0	0	0	0	7	0	22	8	93	30	21	0	0	1	0	0	0	0	0	0	0	0	0	0	0	0	0	0	0	0	0	0	0	0	0	0
	Sphagnum subsecunda leaf	0	0	0	0	0	0	0	0	0	0	0	0	0	0	99	60	28	90	50	72	0	0	0	0	0	3	0	0	0	0	0	0	0	0	0	0	0	0	0	0	0	0	0	0	0	0	0	0
	Sphagnum section Cuspidata leaf	0	0	0	0	0	0	0	0	0	0	0	0	0	0	0	0	0	0	1	4	3	0	3	0	0	0	0	0	0	0	0	0	0	0	0	0	0	0	0	0	0	0	0	0	0	0	0	0
	Sphagnum tenellum leaf	0	3	0	0	0	0	0	0	0	0	0	0	0	0	1	15	11	10	17	9	0	0	0	0	0	0	0	0	0	0	0	0	0	0	0	0	0	0	0	0	0	0	0	0	0	0	0	0
	Sum Sphagnum leaves	0	3	0	0	0	0	0	0	0	0	0	0	0	0	100	100	53	100	100	100	100	30	24	0	0	4	0	0	0	0	0	0	0	0	0	0	0	0	0	0	0	0	0	0	0	0	0	0
Other	Potentilla seed (number)	0	0	1	0	0	0	0	0	0	0	0	0	0	0	0	0	0	0	0	0	0	0	0	0	0	0	0	0	0	0	0	0	0	0	0	0	0	0	0	0	0	0	0	0	0	0	0	0
	Charred plant remains (relative abundance)	0	0	0	0	0	0	0	0	0	0	0	0	0	0	0	0	1	0	0	2	0	1	1	0	0	0	0	0	0	0	1	0	0	0	0	0	1	0	3	2	2	2	1	0	0	1	1	0
[truncated: 12 more columns]

## Sheet: Testate amoebae
Taxon / Depth (cm)	0.5	1.5	2.5	3.5	4.5	5.5	6.5	7.5	8.5	9.5	10.5	11.5	12.5	13.5	14.5	15.5	16.5	17.5	18.5	19.5	20.5	21.5	22.5	23.5	24.5	25.5	26.5	27.5	28.5	29.5	30.5	31.5	32.5	33.5	34.5	35.5	36.5	37.5	38.5	39.5	40.5	41.5	42.5	43.5	44.5	45.5	46.5	47.5	48.5
Modelled age (mean) CE	1998.1	1988.9	1979.6	1963.3	1947	1930	1913	1896	1879	1861.9	1845	1826.1	1807.1	1788.2	1769.3	1750.4	1731.5	1712.3	1693.1	1676.6	1660.2	1621.2	1584.2	1547	1510	1495.7	1481.3	1463.6	1445.9	1428.2	1410.5	1392.8	1385.1	1377.4	1369.7	1362	1345.5	1329	1312.5	1296	1279.5	1263.1	1246.6	1237	1227.4	1217.8	1208.2	1187.3	1166.5
Archerella flavum	1	1	0	1	0	1	2	1	1	1	4	2	8	1	0	0	0	0	5	12	2	23	1	1	21	2	16	29	26	0	38	46	12	47	32	2	23	11	6	44	32	51	32	0	1	11	0	0	2
Amphitrema stenostoma	1	1	1	0	1	1	0	1	0	1	2	12	2	2	10	2	2	8	1	1	0	0	1	1	0	2	1	0	1	0	1	0	0	0	0	0	1	0	0	1	0	0	1	0	0	1	0	0	1
Amphitrema wrightianum	0	0	0	0	0	0	1	3	13	15	12	56	47	121	113	33	53	23	2	0	1	12	2	24	5	0	11	61	2	1	17	16	0	31	0	0	11	0	0	13	2	2	1	0	0	19	0	0	8
Assulina muscorum	54	66	40	32	51	39	25	26	25	3	1	1	20	0	23	24	21	69	85	77	79	1	44	70	31	55	18	22	2	17	22	21	112	40	27	11	44	18	8	1	7	1	1	0	0	14	0	9	36
Assulina seminulum	0	1	0	1	1	4	1	1	1	1	2	1	1	3	1	1	3	1	2	1	0	1	0	0	0	0	0	1	0	0	0	2	0	0	0	0	0	0	0	0	0	0	0	0	0	1	0	0	0
Bullinularia indica	0	0	0	0	0	0	0	0	0	0	0	0	0	0	0	0	0	0	0	0	0	0	0	0	0	0	0	0	0	0	0	2	0	0	0	0	0	0	0	0	0	0	0	0	0	0	0	7	0
Centropyxis aculeata	0	0	0	0	0	0	0	0	0	0	0	0	0	0	0	0	0	0	0	0	0	0	0	0	0	0	0	0	0	0	0	0	0	0	0	1	0	0	0	0	0	0	0	0	0	0	0	0	0
Centropyxis aerophila	0	0	0	0	0	0	0	0	0	0	0	0	0	0	0	0	0	0	0	0	0	0	0	0	0	0	0	0	0	0	0	1	0	0	0	0	0	0	0	0	0	0	0	0	0	0	0	0	0
Corythion-Trinema spp.	1	1	1	1	1	0	0	0	0	0	0	0	0	0	0	0	0	0	0	0	0	0	0	0	0	0	0	0	0	0	0	0	0	0	1	0	0	0	0	0	0	0	0	8	0	0	0	0	0
Cryptodifflugia oviformis	0	0	0	0	0	0	0	0	0	0	0	0	0	0	0	0	0	0	0	0	0	0	0	0	0	0	0	0	0	0	0	5	8	0	0	0	0	0	2	0	0	0	0	0	1	0	13	0	0
Cyclopyxis arcelloides type	23	35	29	43	25	12	28	15	9	24	32	14	32	2	0	27	0	1	19	0	21	49	21	0	24	0	17	4	15	46	30	31	7	15	8	23	0	52	15	12	18	10	1	44	49	13	20	43	83
Difflugia pristis	5	0	4	1	11	4	13	18	52	9	57	51	0	15	2	14	86	37	4	41	46	56	31	0	29	38	110	35	100	76	7	4	1	2	1	1	29	2	6	89	28	7	91	27	33	89	35	19	17
Difflugia pulex	2	0	0	1	0	0	0	0	0	4	2	1	9	1	0	0	0	2	0	0	0	1	0	0	0	0	0	0	0	0	6	0	0	0	0	0	9	0	0	2	0	0	4	0	0	8	0	0	1
Euglypha ciliata	1	1	0	0	1	1	0	1	0	0	0	0	0	0	0	6	0	0	0	0	0	0	0	0	0	0	0	0	0	0	0	0	0	0	0	0	0	0	0	0	0	0	0	0	0	0	0	0	0
Euglypha compressa	3	1	2	1	0	2	1	0	0	0	0	0	0	0	0	0	0	0	0	0	0	0	0	0	0	0	0	0	0	0	0	0	0	0	0	0	0	0	0	0	0	0	0	0	0	0	0	0	0
Euglypha rotunda	4	2	1	2	1	1	1	1	1	4	2	0	0	0	0	0	0	0	0	0	0	0	0	0	0	0	0	0	0	0	1	0	0	0	0	0	0	0	0	0	0	0	0	0	0	0	0	0	0
Euglypha tuberculata	3	9	3	1	3	2	0	0	0	0	0	0	0	0	0	0	0	0	0	0	0	0	0	0	0	0	0	0	0	0	0	0	0	0	0	0	0	0	0	0	0	0	0	0	0	0	0	0	0
Heleopera petricola	1	4	1	5	3	13	24	35	12	29	13	11	16	2	0	7	1	2	7	1	11	2	1	19	34	2	1	3	1	1	15	6	2	17	7	4	21	1	2	1	4	0	6	3	8	1	2	0	12
Heleopera rosea	1	4	13	0	0	0	0	1	1	0	0	1	0	1	0	0	0	0	0	0	0	0	0	0	0	0	0	0	0	0	0	0	0	0	0	0	0	0	0	0	0	0	0	0	0	0	0	0	0
Heleopera sphagni	1	1	1	1	0	1	3	10	2	4	2	1	1	0	1	0	0	0	1	0	0	3	0	0	2	1	0	0	0	0	0	1	0	1	0	0	0	0	0	0	0	0	0	0	0	0	9	0	1
Heleopera sylvatica	9	10	17	13	16	10	2	1	0	3	1	0	0	0	2	1	4	1	1	0	1	0	2	29	1	1	0	1	9	1	0	0	0	0	0	0	0	0	0	0	0	0	0	0	0	0	0	0	0
Hyalosphenia papilio	0	0	0	0	0	0	0	0	0	0	0	0	0	0	0	0	0	0	0	0	0	0	0	0	0	0	0	0	0	0	0	1	0	0	0	0	0	0	0	0	0	0	0	0	0	0	0	0	0
Nebela collaris	2	3	3	2	5	7	19	52	2	20	12	2	11	9	1	9	0	0	0	0	0	0	0	0	1	0	0	0	0	1	2	0	0	1	0	0	1	0	0	0	0	0	0	0	0	0	0	0	0
Nebela flabellulum	8	6	8	3	3	0	1	0	1	1	1	1	0	0	0	0	0	1	1	0	1	1	0	0	0	0	1	0	0	0	0	0	0	0	0	0	0	0	0	0	0	0	0	0	0	0	0	0	0
Nebela militaris	0	1	0	1	0	1	6	0	0	0	0	1	1	1	0	0	1	0	0	0	0	0	0	0	0	0	0	0	0	0	0	11	2	0	0	0	0	0	0	0	0	1	0	0	0	0	0	0	0
Nebela tincta	1	3	3	4	2	0	1	0	0	1	1	0	1	0	0	0	0	0	0	0	0	0	0	0	0	0	0	0	0	0	0	2	1	0	3	0	0	0	0	0	0	0	0	1	0	0	0	0	0
Argynnia vitraea	1	1	0	0	0	5	0	0	0	0	0	0	0	1	0	0	0	0	0	0	0	0	0	0	1	0	0	0	0	0	0	0	0	0	0	0	0	0	0	0	0	0	0	0	0	0	0	0	0
Trigonopyxis arcula	30	8	45	39	29	49	31	5	44	32	9	1	7	0	1	30	2	7	27	31	13	3	62	11	13	33	0	1	0	11	23	2	2	5	8	12	12	10	12	1	7	9	17	7	6	4	7	8	0
[truncated: 11 more columns]

## Sheet: Other
Data / Depth (cm)	0.5	1.5	2.5	3.5	4.5	5.5	6.5	7.5	8.5	9.5	10.5	11.5	12.5	13.5	14.5	15.5	16.5	17.5	18.5	19.5	20.5	21.5	22.5	23.5	24.5	25.5	26.5	27.5	28.5	29.5	30.5	31.5	32.5	33.5	34.5	35.5	36.5	37.5	38.5	39.5	40.5	41.5	42.5	43.5	44.5	45.5	46.5	47.5	48.5
Modelled age (mean) CE	1998.1	1988.9	1979.6	1963.3	1947	1930	1913	1896	1879	1861.9	1845	1826.1	1807.1	1788.2	1769.3	1750.4	1731.5	1712.3	1693.1	1676.6	1660.2	1621.2	1584.2	1547	1510	1495.7	1481.3	1463.6	1445.9	1428.2	1410.5	1392.8	1385.1	1377.4	1369.7	1362	1345.5	1329	1312.5	1296	1279.5	1263.1	1246.6	1237	1227.4	1217.8	1208.2	1187.3	1166.5
Detrended humification (standardised units)	13.7058	4.79251	9.77926	1.56601	-0.547245	-3.8605	-7.27375	-9.787	-6.80025	-1.41351	1.97324	7.35999	10.8467	1.73348	6.22023	12.007	-2.40627	-2.51952	-7.63278	-5.84603	-7.65928	-3.07253	-7.28579	-2.49904	-0.61229	-3.52554	-1.43879	7.24795	-0.765299	6.32145	4.7082	-7.50506	-9.41831	1.06844	-1.74481	-2.45806	-5.57132	-4.08457	-4.29782	0.388926	-1.42433	-3.53758	2.24917	2.43592	1.82267	3.50941	-4.70384	-1.61709	-0.930344
Loss-on-ignition (%)	99.4792	97.5115	97.1769	96.6895	94.2675	94.8964	94.613	95.154	94.8091	95.0888	94.1458	95.4545	95.7831	96.2642	96.7136	96.1001	97.4859	97.712	97.2138	97.8362	98.3108	98.5521	98.5904	96.2692	99.0964	98.4392	98.0934	99.3385	99.6516	98.2123	98.7033	98.3505	98.4127	98.5418	99.6081	98.216	98.5927	98.5294	98.3988	98.3216	98.5705	98.8358	98.8506	98.6965	98.7895	98.3881	98.4646	98.5934	98.7654
[truncated: 11 more columns]
